# Supplementary material for: Comparing Multi-Walled Carbon Nanotubes and Halloysite Nanotubes as Reinforcements in EVA Nanocomposites
Source: Materials (Basel). 2020 Aug 28;13(17):3809. doi: 10.3390/ma13173809 (PMC7504041; doi:10.3390/ma13173809)
Supplement: Supplementary file 1 [file materials-13-03809-s001.zip]

Archive with 1 entries (1 files):
- materials-888502-supplementary.docx
